# Supplementary material for: Exploiting Trap Type and Color for Monitoring Macadamia Felted Coccid Acanthococcus ironsidei (Williams) and Associated Parasitic Wasps in Macadamia Orchards in Hawai’i
Source: Insects. 2025 Feb 2;16(2):149. doi: 10.3390/insects16020149 (PMC11856603; doi:10.3390/insects16020149)
Supplement: Supplementary file 1 [file insects-16-00149-s001.zip]

Archive with 1 entries (1 files):
- insects-3408289-supplementary.pdf
